# Supplementary material for: Pharmacogenetics and Adverse Events in the Use of Fluoropyrimidine in a Cohort of Cancer Patients on Standard of Care Treatment in Zimbabwe
Source: J Pers Med. 2023 Mar 28;13(4):588. doi: 10.3390/jpm13040588 (PMC10141018; doi:10.3390/jpm13040588)
Supplement: Supplementary file 1 [file jpm-13-00588-s001.zip]

Archive with 1 entries (1 files):
- jpm-2244525-supplementary.pdf
